# Supplementary material for: Ecological risk assessment and spatial–temporal differentiation of soil and water resources in the Hefei metropolitan area
Source: Sci Rep. 2024 Apr 11;14:8462. doi: 10.1038/s41598-024-59246-6 (PMC11009403; doi:10.1038/s41598-024-59246-6)
Supplement: Supplementary file 1 — Supplementary Information. [file 41598_2024_59246_MOESM1_ESM.xls]

## Sheet: Weight
Indcator	Wj
I1	0.0803294
I2	0.0555445
I3	0.0835642
I4	0.074297
I5	0.0705264
I6	0.0714447
I7	0.0409939
I8	0.0607853
I9	0.0696136
I10	0.0473282
I11	0.0412984
I12	0.0794437
I13	0.0613045
I14	0.0618225
I15	0.101704

## Sheet: Risk value
Total
Year/City	Hefei	Bengbu	Huainan	Chuzhou	Lu' an	Ma' anshan	Wuhu	HMA
2012	0.847129	0.828563	0.872875	0.746329	0.697958	0.840281	0.737344	0.795783
2013	0.84058	0.819524	0.872407	0.760022	0.697332	0.843169	0.726178	0.794173
2014	0.829487	0.833514	0.860418	0.743413	0.72913	0.837865	0.738179	0.796001
2015	0.787823	0.797944	0.882496	0.780313	0.724939	0.810274	0.738521	0.788901
2016	0.737781	0.788141	0.853178	0.739692	0.700149	0.790136	0.685495	0.756367
2017	0.735808	0.78221	0.853775	0.75636	0.717756	0.810132	0.719104	0.767878
2018	0.730338	0.765146	0.838903	0.737635	0.67498	0.782302	0.637185	0.73807
2019	0.709028	0.787297	0.827181	0.757393	0.743053	0.791848	0.630706	0.749501
2020	0.650469	0.734156	0.80882	0.676366	0.616086	0.798738	0.598358	0.69757
2021	0.656343	0.721303	0.782026	0.702698	0.621977	0.451308	0.64066	0.653759
2021
Year/City	Hefei	Bengbu	Huainan	Chuzhou	Lu' an	Ma' anshan	Wuhu	HMA
ST	0.763936	0.834523	0.919566	0.813204	0.706295	0.363214	0.709514	0.730036
QS	0.744664	0.810457	0.662345	0.707643	0.493812	0.673488	0.522414	0.659261
RR	0.314955	0.335202	0.577977	0.324444	0.368278	0.731478	0.520102	0.453205
2020
Year/City	Hefei	Bengbu	Huainan	Chuzhou	Lu' an	Ma' anshan	Wuhu	HMA
ST	0.774862	0.853136	0.919413	0.792585	0.782106	0.91948	0.660187	0.814538
QS	0.60568	0.819108	0.681166	0.608633	0.323909	0.600677	0.432575	0.581678
RR	0.322805	0.365369	0.643041	0.295029	0.378038	0.70193	0.527008	0.461889
2019
Year/City	Hefei	Bengbu	Huainan	Chuzhou	Lu' an	Ma' anshan	Wuhu	HMA
ST	0.815257	0.886762	0.90448	0.814302	0.795412	0.837914	0.670256	0.817769
QS	0.705735	0.865406	0.842962	0.813845	0.670343	0.704743	0.592998	0.74229
RR	0.400613	0.488291	0.612194	0.510133	0.602255	0.733839	0.540595	0.555417
2018
Year/City	Hefei	Bengbu	Huainan	Chuzhou	Lu' an	Ma' anshan	Wuhu	HMA
ST	0.846943	0.87106	0.904795	0.782119	0.738443	0.824865	0.681645	0.807124
QS	0.651689	0.769951	0.779534	0.716099	0.50258	0.680367	0.557511	0.66539
RR	0.458618	0.525533	0.692186	0.580539	0.549193	0.738627	0.557456	0.586022
2017
Year/City	Hefei	Bengbu	Huainan	Chuzhou	Lu' an	Ma' anshan	Wuhu	HMA
ST	0.829552	0.885214	0.906869	0.793327	0.765392	0.86057	0.83635	0.839611
QS	0.670391	0.812909	0.780748	0.784637	0.587876	0.683737	0.550674	0.695853
RR	0.492299	0.547916	0.757452	0.608612	0.624256	0.784727	0.558983	0.624892
2016
Year/City	Hefei	Bengbu	Huainan	Chuzhou	Lu' an	Ma' anshan	Wuhu	HMA
ST	0.863627	0.90011	0.885979	0.78533	0.777241	0.871533	0.783843	0.839611
QS	0.597705	0.823764	0.792369	0.717668	0.432311	0.571835	0.424975	0.622947
RR	0.488209	0.542505	0.791362	0.595999	0.670093	0.816535	0.599649	0.643479
2015
Year/City	Hefei	Bengbu	Huainan	Chuzhou	Lu' an	Ma' anshan	Wuhu	HMA
ST	0.877385	0.917637	0.887521	0.80294	0.794218	0.868174	0.811299	0.838237
QS	0.654546	0.837047	0.875854	0.752045	0.462321	0.673457	0.533864	0.684162
RR	0.635163	0.532324	0.862476	0.717563	0.720624	0.769057	0.69891	0.70516
2014
Year/City	Hefei	Bengbu	Huainan	Chuzhou	Lu' an	Ma' anshan	Wuhu	HMA
ST	0.913909	0.9232	0.894909	0.743572	0.746106	0.909871	0.804597	0.85131
QS	0.71097	0.842307	0.740178	0.781401	0.603884	0.716222	0.55333	0.706899
RR	0.698746	0.611866	0.874695	0.718489	0.757125	0.753201	0.690737	0.729266
2013
Year/City	Hefei	Bengbu	Huainan	Chuzhou	Lu' an	Ma' anshan	Wuhu	HMA
ST	0.909003	0.927849	0.914405	0.757508	0.693952	0.90754	0.798959	0.848023
QS	0.727248	0.860178	0.740899	0.82948	0.667059	0.709008	0.528815	0.723241
RR	0.743154	0.571056	0.90624	0.728581	0.735433	0.803063	0.710433	0.742566
2012
Year/City	Hefei	Bengbu	Huainan	Chuzhou	Lu' an	Ma' anshan	Wuhu	HMA
ST	0.918425	0.949969	0.913029	0.736904	0.695794	0.911049	0.825793	0.850138
QS	0.730388	0.865268	0.745415	0.809739	0.657375	0.675907	0.491387	0.710783
RR	0.753053	0.585361	0.906393	0.747691	0.738828	0.820878	0.763834	0.759434

## Sheet: Resistance value
	Subsystem/City	Hefei	Bengbu	Huainan	Chuzhou	Lu' an	Ma' anshan	Wuhu
	ST	0.370096	0.380296	0.286571	0.199582	0.191486	0.231734	0.127033
	QS	0.421548	0.440914	0.379222	0.537123	0.517657	0.331679	0.282415
	RR	0.208356	0.17879	0.334207	0.263295	0.290857	0.436587	0.296319

## Sheet: Spatial weight
	Hefei	Wuhu	Bengbu	Huainan	Ma' anshan	Chuzhou	Lu' an
Hefei	0	1	0	1	1	1	1
Wuhu	1	0	0	0	1	0	0		Q1	0.718
Bengbu	0	0	0	1	0	1	0		Q2	0.751
Huainan	1	0	1	0	0	1	1		Q3	0.81
Ma' anshan	1	1	0	0	0	1	0
Chuzhou	1	0	1	1	1	0	0
Lu' an	1	0	0	1	0	0	0
